# Supplementary material for: Collaborative cross mice in a genetic association study reveal new candidate genes for bone microarchitecture
Source: BMC Genomics. 2015 Nov 26;16:1013. doi: 10.1186/s12864-015-2213-x (PMC4661944; doi:10.1186/s12864-015-2213-x)
Supplement: Additional file 2: Table S1. — Trait means. Table S2. Trait correlations. Table S3. Candidate genes. (XLSX 17 kb) [file 12864_2015_2213_MOESM2_ESM.xlsx]

## Sheet: S1
Table S1 Train means
Line label	Number of mice	Trait
		BV/TV (%)		Tb.N (mm-1)		Tb.Th (μm)		Conn.D (mm-3)
		Mean	SE	Mean	SE	Mean	SE	Mean	SE
IL-1061	2	9.245	0.525	2.06695	0.17295	58.85	9.95	55.1414	23.9941
IL-111	9	14.4144	1.07699	3.75223	0.118049	48.4111	1.91721	153.727	7.73442
IL-1156	2	15.85	0.15	3.3396	0.0359	56.35	0.95	138.149	2.0908
IL-1379	1	18.06	-	4.0964	-	55.1	-	152.417	-
IL-1452	1	15.51	-	3.3859	-	55.7	-	116.426	-
IL-1513***	7	29.2086	2.44577	5.64859	0.157554	60	3.26095	205.098	7.8704
IL-188	9	6.88111	0.704494	1.69544	0.181063	48.7111	1.17123	54.5057	6.02917
IL-1912	6	12.7833	0.479511	3.39423	0.191533	46.4167	2.43152	154.043	18.9794
IL-2126	6	2.38333	0.874447	0.63155	0.239857	44.5	1.53753	14.0059	5.09195
IL-2156	8	7.67875	0.967929	2.47615	0.251959	39.9125	2.24606	103.855	14.4368
IL-2391	2	2.855	1.245	0.74325	0.36975	49.35	4.75	17.1557	13.1151
IL-2438**	1	23.28	-	4.9249	-	57.8	-	186.526	-
IL-2573	3	12.51	5.43642	2.84857	0.863222	48.7667	5.96918	127.558	31.8934
IL-2680	7	5.75286	0.865714	1.7871	0.248653	40.3	0.95219	67.8851	12.3769
IL-2689	6	6.51667	0.915965	2.20325	0.256474	35.95	1.48991	85.0244	13.3451
IL-2750**	5	6.63	1.74735	1.83126	0.498427	43.82	0.949947	80.0932	27.364
IL-3348	7	15.1043	1.47865	3.77983	0.22948	48.5571	1.88829	173.363	6.08589
IL-3438	5	7.248	1.54738	2.19568	0.434249	39.96	1.65366	79.4366	21.5789
IL-3480*	3	6.82333	4.07616	1.7209	1.06306	49.6	0.556776	59.2769	42.6094
IL-3912	10	11.296	0.734086	3.03106	0.158437	47.46	1.21794	107.879	9.81135
IL-4052	12	13.4683	3.31206	2.65054	0.451525	56.7583	3.70968	87.3846	16.7304
IL-4141	6	12.8183	2.23173	3.19615	0.484615	50.3333	1.05251	129.423	30.3004
IL-4438	3	8.49333	0.386839	2.0359	0.0987604	53.1	1.00167	61.1906	5.34264
IL-4457**	7	14.8786	1.44867	3.37951	0.279077	57.5143	2.67399	121.141	16.1113
IL-519*	6	15.5867	3.08096	3.54033	0.457956	49.9667	2.49261	105.425	12.3762
IL-521	7	6.11714	0.556531	1.77499	0.128554	45.2	1.36067	52.9145	7.57009
IL-557	4	5.29	0.859758	1.41172	0.231429	47.425	1.22159	54.3906	14.6158
IL-611	3	8.73	0.090185	2.4773	0.0702575	45.3	0.51316	93.2373	6.92735
IL-670	3	14.8733	2.03559	4.00957	0.371236	45.7333	1.48361	194.949	19.8002
IL-711	3	12.33	0.581922	2.6738	0.0411933	58.1667	3.47627	87.5897	4.09577
IL-72***	6	8.09333	0.769033	2.23885	0.175775	45.9167	1.17343	82.8152	10.3668
Trait means for each line, including number of members and standard error (SE). Line Label column annotations: *lines exluded for BV/TV; **lines exluded for Tb.N and Tb.Th; ***lines exluded for Conn.D.

## Sheet: S2
Table S2 Trait correlations
	BVTV	Conn.D	Tb.Th	Tb.N
BVTV	1	0.79	0.71	0.93
Conn.D	0.79	1	0.29	0.93
Tb.Th	0.71	0.29	1	0.51
Tb.N	0.93	0.93	0.51	1
Correlations for each trait are given as Pearson's R2

## Sheet: S3
Table S3 Candidate genes
Trait	QTL	Chr	Position (Mb)	Gene symbol	Gene name	Human syntenic Chr	Human syntenic region (Mb)
BV/TV	Trl1	2	130.48-130.68	Oxt	Oxytocin	20	3.05-3.2
				Avp	Arginine vasopressin
				Ubox5	U box domain containing 5
				Prosapip1	Leucine zipper, putative tumor suppressor family member 3
				Itpa	Inosine triphosphatase (nucleoside triphosphate pyrophosphatase)
BV/TV	Trl2	2	121.9-122.2	Casc4	Cancer susceptibility candidate 4	15	44.5-45.06
				Ctdspl2	CTD (carboxy-terminal domain, RNA polymerase II, polypeptide A) small phosphatase like 2
				Eif3j1	Eukaryotic translation initiation factor 3, subunit J1
				Spg11	Spastic paraplegia 11
				Patl2	Protein associated with topoisomerase II homolog 2 (yeast)
				B2m	Beta-2 microglobulin
				Trim69	Tripartite motif-containing 69
Tb.N	Trl3	8	37.2-40.47	Sgcz	Sarcoglycan zeta	8	13.9-17.1
				Tusc3	Tumor suppressor candidate 3
				Msr1	Macrophage scavenger receptor 1
				Fgf20	Fibroblast growth factor 20
				Efha2	Mitochondrial calcium uptake family, member 3
				Zdhhc2	Zinc finger, DHHC domain containing 2
				Cnot7	CCR4-NOT transcription complex, subunit 7
Tb.Th	Trl4	7	64.4-66	Fan1	FANCD2/FANCI-associated nuclease 1	15	31.19
				Mphosph10	M-phase phosphoprotein 10 (U3 small nucleolar ribonucleoprotein)	2	71.3
				Mcee	Methylmalonyl CoA epimerase
				Apba2	Amyloid beta (A4) precursor protein-binding, family A, member 2	15	29.2-102.03
				Fam189a1	Family with sequence similarity 189, member A1
				Ndnl2	Necdin-like 2
				Tjp1	Tight junction protein 1
				Tarsl2	Threonyl-tRNA synthetase-like 2
				Tm2d3	TM2 domain containing 3
				Pcsk6	Proprotein convertase subtilisin/kexin type 6
Tb.Th	Trl5	7	73-73.5	Rgma	Repulsive Guidance Molecule Family Member A	15	93.03-93.08
				Chd2	Chromodomain Helicase DNA Binding Protein 2		92.9-93.0
Conn.D	Trl6	14	73.1-75.3	Rcbtb2	Regulator of chromosome condensation (RCC1) and BTB (POZ) domain containing protein 2	13	46.6-48.8
				Rb1	Retinoblastoma 1
				Itm2b	Integral membrane protein 2B
				Med4	Mediator complex subunit 4
				Nudt15	Nudix (nucleoside diphosphate linked moiety X)-type motif 15
				Sucla2	Succinate-Coenzyme A ligase, ADP-forming, beta subunit
				Htr2a	5-hydroxytryptamine (serotonin) receptor 2A
				Esd	Esterase D/formylglutathione hydrolase
				Lrch1	Leucine-rich repeats and calponin homology (CH) domain containing 1
				Lrrc63	Leucine rich repeat containing 63
				Lcp1	Lymphocyte cytosolic protein 1
				Cpb2	Carboxypeptidase B2 (plasma)
Candidate genes in the vicinity of the QTLs' peaks, and their respective human orthologues. Discussed genes (which are more likely to explain the Trls) are in bold-type.
